# Supplementary material for: Early Echocardiographic Markers in Heart Failure with Preserved Ejection Fraction
Source: J Cardiovasc Dev Dis. 2025 Jun 16;12(6):229. doi: 10.3390/jcdd12060229 (PMC12194283; doi:10.3390/jcdd12060229)
Supplement: Supplementary file 1 [file jcdd-12-00229-s001.zip]

Archive with 3 entries (3 files):
- Supplementary Video S1.avi
- Supplementary Video S2.avi
- Supplementary Video S3.avi
